# Supplementary material for: Genome-wide characterization and expression profiling of Eucalyptus grandis HD-Zip gene family in response to salt and temperature stress
Source: BMC Plant Biol. 2020 Oct 1;20:451. doi: 10.1186/s12870-020-02677-w (PMC7528242; doi:10.1186/s12870-020-02677-w)
Supplement: Supplementary file 10 — Additional file 10: Table S2. The expression profile of pineapple bHLH genes in different tissue and developmental stages. [file 12870_2020_2677_MOESM10_ESM.xlsx]

## Sheet: Sheet1
GeneID	ID	Immature Xylem	Mature Leaf	Phloem	Shoot Tips	Xylem
HD-Zip1	Eucgr.H00609.1.p	0.399	1.658	0.661	5.508	0
HD-Zip2	Eucgr.A01421.1.p	1.009	25.323	1.651	2.058	4.304
HD-Zip3	Eucgr.K00234.1.p	0	0.276	0	1.713	0
HD-Zip4	Eucgr.F03040.1.p	0.438	18.193	0.94	20.533	9.721
HD-Zip5	Eucgr.D02248.1.p	0	49.977	0	51.182	0.549
HD-Zip6	Eucgr.A01715.1.p	0	10.271	0	7.206	0
HD-Zip7	Eucgr.I01817.1.p	3.029	10.513	6.28	3.122	1.219
HD-Zip8	Eucgr.D02223.1.p	0.635	13.13	3.912	48.602	0.57
HD-Zip9	Eucgr.H01254.1.p	0	0	0	2.323	0
HD-Zip10	Eucgr.K00800.1.p	0	11.826	0	30.092	0
HD-Zip11	Eucgr.J02186.1.p	0.174	5.047	6.623	2.76	0
HD-Zip12	Eucgr.E04108.1.p	0	0.903	0	13.521	0
HD-Zip13	Eucgr.D02645.1.p	2.837	141.946	2.667	25.21	12.177
HD-Zip14	Eucgr.B00423.1.p	41.072	106.12	10.909	27.151	42.618
HD-Zip15	Eucgr.A01575.1.p	0	3.348	0	33.086	0
HD-Zip16	Eucgr.G02186.1.p	0.322	0	0	0.329	0
HD-Zip17	Eucgr.E02798.1.p	5.899	1.024	12.795	10.58	3.425
HD-Zip18	Eucgr.K02448.1.p	4.637	24.523	1.812	9.483	15.576
HD-Zip19	Eucgr.F03066.1.p	69.682	11.816	36.013	13.589	80.279
HD-Zip20	Eucgr.C00605.1.p	183.311	4.747	71.564	8.35	112.955
HD-Zip21	Eucgr.I02464.1.p	0.229	1.855	0	21.983	0
HD-Zip22	Eucgr.I00660.1.p	88.355	25.084	9.08	25.703	46.958
HD-Zip23	Eucgr.D00184.1.p	27.61	1.774	33.759	9.832	11.792
HD-Zip24	Eucgr.D02105.1.p	8.762	9.686	2.463	14.878	1.577
HD-Zip25	Eucgr.C00074.1.p	0.696	1.194	0	8.819	0
HD-Zip26	Eucgr.B03409.1.p	67.139	42.979	36.493	45.867	37.469
HD-Zip27	Eucgr.E01577.1.p	2.741	5.966	0.799	8.233	1.598
HD-Zip28	Eucgr.F02206.1.p	4.837	0	7.647	0.47	16.201
HD-Zip29	Eucgr.H04742.1.p	42.315	74.678	307.739	61.467	29.574
HD-Zip30	Eucgr.L00494.1.p	2.786	5.68	8.79	10.053	30.134
HD-Zip31	Eucgr.B02504.1.p	41.941	4.746	47.846	5.688	44.637
HD-Zip32	Eucgr.A02462.1.p	0	0	2.233	0.821	0
HD-Zip33	Eucgr.F00378.2.p	3.968	114.535	4.128	142.806	1.209
HD-Zip34	Eucgr.K01847.1.p	0.533	0	2.042	5.207	3.074
HD-Zip35	Eucgr.I01934.1.p	1.732	0.576	0.331	0.867	9.956
HD-Zip36	Eucgr.G02520.1.p	3.684	10.7	18.897	27.753	0.903
HD-Zip37	Eucgr.I02255.1.p	0	0.444	0.41	0	0.329
HD-Zip38	Eucgr.F02903.1.p	0	0	0	0	0
HD-Zip39	Eucgr.H02817.1.p	0.369	0.023	1.799	1.389	0.44
HD-Zip40	Eucgr.E00400.1.p	29.07	18.989	7.684	22.881	8.184
